# Supplementary material for: Selection Effects on the Positioning of Genes and Gene Structures from the Interplay of Replication and Transcription in Bacterial Genomes
Source: Evol Bioinform Online. 2007 Oct 9;3:279–86. (PMC2684129)
Supplement: Supplementary file 1 [file ebo-03-279-s1.xls]

## Sheet: Table1
		Accession	Species	GCSI		GC3				CAI				Gene Length				Gene Orientation
						peak	position (%)			peak	position (%)			peak	position (%)			peak	position (%)
		NC_000117	Chlamydia trachomatis D/UW-3/CX	0.4302		max	54.43	***		min	68.34	*		max	78.13			max	42.57
		NC_000853	Thermotoga maritima MSB8	0.0789		min	32.37	***		max	70.41	***		max	38.14	*		max	78.11	***
		NC_000907	Haemophilus influenzae Rd KW20	0.0764		min	79.16	***		max	77.44	***		max	94.06	**		max	88.81	**
		NC_000908	Mycoplasma genitalium G37	0.0863		min	59.7	***		max	59.7	***		max	36.5			min	24.12
		NC_000911	Synechocystis sp. PCC 6803	0.0087		min	39.89			max	80.19	*		max	84.27			min	14.39
		NC_000912	Mycoplasma pneumoniae M129	0.0359		min	50.51	***		min	65.02			min	57.14			min	21.72	*
		NC_000913	Escherichia coli K12	0.0981		max	78.01	***		max	73.54	***		max	78	***		max	15.93
		NC_000915	Helicobacter pylori 26695	0.1121		max	51.06	***		max	69.25			min	77.65			min	77.77	*
		NC_000918	Aquifex aeolicus VF5	0.0174		min	13.41	*		min	13.57			min	43.91			max	79.7
		NC_000919	Treponema pallidum	0.3412		min	22.98	*		min	34.72	***		min	75.37			min	34.87	***
		NC_000921	Helicobacter pylori J99	0.1062		max	42.44	***		max	72.34			min	36.73			max	50.27	*
		NC_000922	Chlamydophila pneumoniae CWL029	0.2538		max	75.48	***		min	75.22	***		max	87.15	**		max	25.05
		NC_000962	Mycobacterium tuberculosis H37Rv	0.0747		max	75.91	***		max	75.91	***		max	31.15	*		min	53
		NC_000963	Rickettsia prowazekii str. Madrid E	0.1801		max	68.74	*		min	71.71	*		min	56.12			min	43.86
		NC_000964	Bacillus subtilis subsp. subtilis str. 168	0.3116		max	67.51	***		min	67.16	***		max	94.57	***		min	56.34	***
		NC_002162	Ureaplasma parvum serovar 3	0.1382		max	47.62	**		min	44.97	***		max	62.05			max	32.85
		NC_002163	Campylobacter jejuni	0.2742		max	11.42	***		min	10.12	***		min	31.01			min	51.91	***
		NC_002179	Chlamydophila pneumoniae AR39	0.2556		max	75.14	***		min	75.14	***		max	86.65	**		max	25.13
		NC_002488	Xylella fastidiosa 9a5c	0.3707		max	80.68	***		max	35.83	**		max	33.42			max	35.85
		NC_002491	Chlamydophila pneumoniae J138	0.2557		max	75.39	***		min	74.64	***		max	85.98	*		max	25.12
		NC_002516	Pseudomonas aeruginosa PAO1	0.1128		max	20.58	***		max	21.66	***		min	64.54			min	15.05	*
		NC_002528	Buchnera aphidicola str. APS	0.0901		max	41.3			min	31.94			min	34.51	*		max	43.62	***
		NC_002570	Bacillus halodurans C-125	0.4059		max	46.09	***		min	39.25	***		min	87.6	**		min	71.23	***
		NC_002620	Chlamydia muridarum Nigg	0.4561		max	67.27	***		min	67.26			min	89.03			max	41.2
		NC_002655	Escherichia coli O157:H7 EDL933	0.1228		max	64.17	***		max	64.17	***		max	63.24	***		min	55.43	***
		NC_002662	Lactococcus lactis subsp. lactis Il1403	0.3286		max	22.24	***		max	72.68	***		min	51.29	*		min	63.6	***
		NC_002663	Pasteurella multocida	0.1395		max	48.08	***		min	25.52			max	6.98			min	48.29	***
		NC_002677	Mycobacterium leprae TN	0.2254		min	42.64	**		min	56.22	***		max	30.95	*		min	60.91	***
		NC_002678	Mesorhizobium loti MAFF303099	0.0501		min	34.22	***		min	34.22	***		min	83.12	*		min	71	*
		NC_002695	Escherichia coli O157:H7 str. Sakai	0.1211		max	64.59	***		max	64.4	***		max	70.34	***		min	60.92	***
		NC_002696	Caulobacter crescentus CB15	0.0486		max	51.62	***		max	50.29	***		min	26.01	*		min	69.82	***
		NC_002737	Streptococcus pyogenes M1 GAS	0.318		max	63.57	***		min	62.66			max	68.21			min	57.08	***
		NC_002745	Staphylococcus aureus subsp. aureus N315	0.4017		max	36.21	***		min	57.55	***		min	69.73			min	75.95	***
		NC_002755	Mycobacterium tuberculosis CDC1551	0.0771		max	76.05	***		max	76.05	***		max	23.4	*		min	53	*
		NC_002758	Staphylococcus aureus subsp. aureus Mu50	0.3978		max	35.01	***		min	36.65	***		min	68.17	*		min	32.41	***
		NC_002771	Mycoplasma pulmonis UAB CTIP	0.0512		min	50.19	*		max	84.49	*		min	56.2			max	64.3	***
		NC_002927	Bordetella bronchiseptica RB50	0.1441		min	6.31	***		max	54.83	***		min	69.56			min	42.67	***
		NC_002928	Bordetella parapertussis 12822	0.1409		min	23.55	***		min	33.35	***		min	82.73			min	49.91	***
		NC_002929	Bordetella pertussis Tohama I	0.0495		min	34.98	***		min	5.24	**		min	29.14	*		min	36.53	***
		NC_002932	Chlorobium tepidum TLS	0.1373		max	96.49			max	20.89	***		max	41.35			max	25.65
		NC_002935	Corynebacterium diphtheriae NCTC 13129	0.1164		max	65.51	***		max	65.51	***		min	15.42	*		min	64.74	***
		NC_002936	Dehalococcoides ethenogenes 195	0.1139		max	68.33	***		min	41.66	**		min	62.66			min	51.46
		NC_002937	Desulfovibrio vulgaris	0.2047		max	71.57	***		max	69.38	***		max	31.29	**		min	57.14	***
		NC_002939	Geobacter sulfurreducens PCA	0.0538		max	61.77	***		max	61.77	***		min	48.32			min	62.58	***
		NC_002940	Haemophilus ducreyi 35000HP	0.2277		max	12.65	***		min	13.29	***		min	14.42	***		max	47.09	***
		NC_002942	Legionella pneumophila	0.2272		max	68.52	***		min	69.85	***		min	38.44			min	89.76	***
		NC_002944	Mycobacterium avium	0.0164		max	70.87	***		max	70.87	***		min	37.07	**		min	39.66	***
		NC_002945	Mycobacterium bovis AF2122/97	0.0768		max	77.61	***		max	77.61	***		max	23.59	*		min	44.88
		NC_002946	Neisseria gonorrhoeae FA 1090	0.1422		min	9.79	***		max	65.77	*		max	61.9			max	22.84	**
		NC_002947	Pseudomonas putida KT2440	0.1285		max	54.39	**		max	54.26	***		min	61.02			max	32.53
		NC_002950	Porphyromonas gingivalis W83	0.0416		max	62.83	***		max	62.34			max	20.68			max	37.8	***

## Sheet: Supplementary Table
		Accession	Species	GCSI		GC3				CAI				Gene Length				Gene Orientation
						peak	position (%)			peak	position (%)			peak	position (%)			peak	position (%)
		NC_000117	Chlamydia trachomatis D/UW-3/CX	0.4302		max	54.43	***		min	68.34	*		max	78.13			max	42.57
		NC_000853	Thermotoga maritima MSB8	0.0789		min	32.37	***		max	70.41	***		max	38.14	*		max	78.11	***
		NC_000907	Haemophilus influenzae Rd KW20	0.0764		min	79.16	***		max	77.44	***		max	94.06	**		max	88.81	**
		NC_000908	Mycoplasma genitalium G37	0.0863		min	59.7	***		max	59.7	***		max	36.5			min	24.12
		NC_000911	Synechocystis sp. PCC 6803	0.0087		min	39.89			max	80.19	*		max	84.27			min	14.39
		NC_000912	Mycoplasma pneumoniae M129	0.0359		min	50.51	***		min	65.02			min	57.14			min	21.72	*
		NC_000913	Escherichia coli K12	0.0981		max	78.01	***		max	73.54	***		max	78	***		max	15.93
		NC_000915	Helicobacter pylori 26695	0.1121		max	51.06	***		max	69.25			min	77.65			min	77.77	*
		NC_000918	Aquifex aeolicus VF5	0.0174		min	13.41	*		min	13.57			min	43.91			max	79.7
		NC_000919	Treponema pallidum subsp. pallidum str. Nichols	0.3412		min	22.98	*		min	34.72	***		min	75.37			min	34.87	***
		NC_000921	Helicobacter pylori J99	0.1062		max	42.44	***		max	72.34			min	36.73			max	50.27	*
		NC_000922	Chlamydophila pneumoniae CWL029	0.2538		max	75.48	***		min	75.22	***		max	87.15	**		max	25.05
		NC_000962	Mycobacterium tuberculosis H37Rv	0.0747		max	75.91	***		max	75.91	***		max	31.15	*		min	53
		NC_000963	Rickettsia prowazekii str. Madrid E	0.1801		max	68.74	*		min	71.71	*		min	56.12			min	43.86
		NC_000964	Bacillus subtilis subsp. subtilis str. 168	0.3116		max	67.51	***		min	67.16	***		max	94.57	***		min	56.34	***
		NC_002162	Ureaplasma parvum serovar 3 str. ATCC 700970	0.1382		max	47.62	**		min	44.97	***		max	62.05			max	32.85
		NC_002163	Campylobacter jejuni subsp. jejuni NCTC 11168	0.2742		max	11.42	***		min	10.12	***		min	31.01			min	51.91	***
		NC_002179	Chlamydophila pneumoniae AR39	0.2556		max	75.14	***		min	75.14	***		max	86.65	**		max	25.13
		NC_002488	Xylella fastidiosa 9a5c	0.3707		max	80.68	***		max	35.83	**		max	33.42			max	35.85
		NC_002491	Chlamydophila pneumoniae J138	0.2557		max	75.39	***		min	74.64	***		max	85.98	*		max	25.12
		NC_002516	Pseudomonas aeruginosa PAO1	0.1128		max	20.58	***		max	21.66	***		min	64.54			min	15.05	*
		NC_002528	Buchnera aphidicola str. APS (Acyrthosiphon pisum)	0.0901		max	41.3			min	31.94			min	34.51	*		max	43.62	***
		NC_002570	Bacillus halodurans C-125	0.4059		max	46.09	***		min	39.25	***		min	87.6	**		min	71.23	***
		NC_002620	Chlamydia muridarum Nigg	0.4561		max	67.27	***		min	67.26			min	89.03			max	41.2
		NC_002655	Escherichia coli O157:H7 EDL933	0.1228		max	64.17	***		max	64.17	***		max	63.24	***		min	55.43	***
		NC_002662	Lactococcus lactis subsp. lactis Il1403	0.3286		max	22.24	***		max	72.68	***		min	51.29	*		min	63.6	***
		NC_002663	Pasteurella multocida subsp. multocida str. Pm70	0.1395		max	48.08	***		min	25.52			max	6.98			min	48.29	***
		NC_002677	Mycobacterium leprae TN	0.2254		min	42.64	**		min	56.22	***		max	30.95	*		min	60.91	***
		NC_002678	Mesorhizobium loti MAFF303099	0.0501		min	34.22	***		min	34.22	***		min	83.12	*		min	71	*
		NC_002695	Escherichia coli O157:H7 str. Sakai	0.1211		max	64.59	***		max	64.4	***		max	70.34	***		min	60.92	***
		NC_002696	Caulobacter crescentus CB15	0.0486		max	51.62	***		max	50.29	***		min	26.01	*		min	69.82	***
		NC_002737	Streptococcus pyogenes M1 GAS	0.318		max	63.57	***		min	62.66			max	68.21			min	57.08	***
		NC_002745	Staphylococcus aureus subsp. aureus N315	0.4017		max	36.21	***		min	57.55	***		min	69.73			min	75.95	***
		NC_002755	Mycobacterium tuberculosis CDC1551	0.0771		max	76.05	***		max	76.05	***		max	23.4	*		min	53	*
		NC_002758	Staphylococcus aureus subsp. aureus Mu50	0.3978		max	35.01	***		min	36.65	***		min	68.17	*		min	32.41	***
		NC_002771	Mycoplasma pulmonis UAB CTIP	0.0512		min	50.19	*		max	84.49	*		min	56.2			max	64.3	***
		NC_002927	Bordetella bronchiseptica RB50	0.1441		min	6.31	***		max	54.83	***		min	69.56			min	42.67	***
		NC_002928	Bordetella parapertussis 12822	0.1409		min	23.55	***		min	33.35	***		min	82.73			min	49.91	***
		NC_002929	Bordetella pertussis Tohama I	0.0495		min	34.98	***		min	5.24	**		min	29.14	*		min	36.53	***
		NC_002932	Chlorobium tepidum TLS	0.1373		max	96.49			max	20.89	***		max	41.35			max	25.65
		NC_002935	Corynebacterium diphtheriae NCTC 13129	0.1164		max	65.51	***		max	65.51	***		min	15.42	*		min	64.74	***
		NC_002936	Dehalococcoides ethenogenes 195	0.1139		max	68.33	***		min	41.66	**		min	62.66			min	51.46
		NC_002937	Desulfovibrio vulgaris subsp. vulgaris str. Hildenborough	0.2047		max	71.57	***		max	69.38	***		max	31.29	**		min	57.14	***
		NC_002939	Geobacter sulfurreducens PCA	0.0538		max	61.77	***		max	61.77	***		min	48.32			min	62.58	***
		NC_002940	Haemophilus ducreyi 35000HP	0.2277		max	12.65	***		min	13.29	***		min	14.42	***		max	47.09	***
		NC_002942	Legionella pneumophila subsp. pneumophila str. Philadelphia 1	0.2272		max	68.52	***		min	69.85	***		min	38.44			min	89.76	***
		NC_002944	Mycobacterium avium subsp. paratuberculosis K-10	0.0164		max	70.87	***		max	70.87	***		min	37.07	**		min	39.66	***
		NC_002945	Mycobacterium bovis AF2122/97	0.0768		max	77.61	***		max	77.61	***		max	23.59	*		min	44.88
		NC_002946	Neisseria gonorrhoeae FA 1090	0.1422		min	9.79	***		max	65.77	*		max	61.9			max	22.84	**
		NC_002947	Pseudomonas putida KT2440	0.1285		max	54.39	**		max	54.26	***		min	61.02			max	32.53
		NC_002950	Porphyromonas gingivalis W83	0.0416		max	62.83	***		max	62.34			max	20.68			max	37.8	***
		NC_002951	Staphylococcus aureus subsp. aureus COL	0.4196		max	35.98	***		min	38.49	***		min	67.22			min	33.37	***
		NC_002952	Staphylococcus aureus subsp. aureus MRSA252	0.3813		max	34.33	***		min	54.19	***		max	27.79	**		min	31.77	***
		NC_002953	Staphylococcus aureus subsp. aureus MSSA476	0.4274		max	36.01	***		min	55.92	***		max	22.11	***		min	33.89	***
		NC_002967	Treponema denticola ATCC 35405	0.1029		max	68.2	***		min	65.69	***		max	30.14	***		min	48.3	***
		NC_002971	Coxiella burnetii RSA 493	0.1557		max	53.37	***		min	45.85			min	36.62	***		min	55.67	*
		NC_002973	Listeria monocytogenes str. 4b F2365	0.3077		max	67.5	***		min	68.05	***		min	55.53			max	30.6	**
		NC_002976	Staphylococcus epidermidis RP62A	0.3206		max	54.4	***		min	30.62	***		min	59.26			min	55.1	***
		NC_002977	Methylococcus capsulatus str. Bath	0.1731		max	39.35	***		max	39.35	***		min	50.99	**		max	81.54	**
		NC_002978	Wolbachia endosymbiont of Drosophila melanogaster	0.0583		min	99.97			max	20.77	*		max	59.16			max	33.73	**
		NC_003028	Streptococcus pneumoniae TIGR4	0.3303		max	82.15	***		min	62.28	*		max	58.58			min	45.53	**
		NC_003030	Clostridium acetobutylicum ATCC 824	0.6964		max	30.95	***		min	33.25	***		max	64.26	***		min	66.83	***
		NC_003047	Sinorhizobium meliloti 1021	0.0551		max	59.73	***		max	59.96	***		max	38.34	**		min	35.75	*
		NC_003098	Streptococcus pneumoniae R6	0.3364		max	81.7	***		min	59.5	*		min	86.91			min	46.37	*
		NC_003103	Rickettsia conorii str. Malish 7	0.1555		min	16.23	*		max	15.85	*		max	30.86	*		min	10.31	*
		NC_003116	Neisseria meningitidis Z2491	0.1384		min	14.56	***		min	13.94			min	13.8	*		max	81.44	*
		NC_003143	Yersinia pestis CO92	0.1087		max	37.69	***		max	79.03	***		max	51.8			max	23.89	***
		NC_003197	Salmonella typhimurium LT2	0.1668		max	71.52	***		max	42.38	***		max	77.24	***		max	85.64	***
		NC_003198	Salmonella enterica subsp. enterica serovar Typhi str. CT18	0.1526		max	74.98	***		max	54.95	***		max	70.3	***		max	88.96	**
		NC_003210	Listeria monocytogenes EGD-e	0.3066		max	65.43	***		min	65.96	***		min	54.86			max	29.73	***
		NC_003212	Listeria innocua Clip11262	0.3158		max	61.27	***		min	40.36	***		min	86.79			max	20.46	***
		NC_003228	Bacteroides fragilis NCTC 9343	0.2689		min	55.3	***		max	56.75	***		max	50.66	***		max	89	***
		NC_003272	Nostoc sp. PCC 7120	0.0093		min	97.7	*		min	64.29			min	76.92			max	10.06	***
		NC_003295	Ralstonia solanacearum GMI1000	0.0837		min	15.93	***		min	15.93	***		min	60.18			min	58.61	***
		NC_003361	Chlamydophila caviae GPIC	0.2655		max	62.61	**		max	21.38	*		min	42.04			max	49.97
		NC_003366	Clostridium perfringens str. 13	0.815		max	20.82	**		max	60.36	*		max	59.64			max	75.03	*
		NC_003450	Corynebacterium glutamicum ATCC 13032	0.1092		max	60.91	***		max	78.62	*		max	77.41			min	17.79	*
		NC_003454	Fusobacterium nucleatum subsp. nucleatum ATCC 25586	0.1979		max	21.29	***		min	21.22	***		max	73.07			max	58.12	***
		NC_003485	Streptococcus pyogenes MGAS8232	0.3234		max	64.7	***		min	64.01			max	30.47	*		min	61.05	**
		NC_003869	Thermoanaerobacter tengcongensis MB4	0.5904		min	65.07	***		max	76.32	***		max	38.15			min	34.51	***
		NC_003902	Xanthomonas campestris pv. campestris str. ATCC 33913	0.0796		max	55.5	***		max	63.15	***		min	71.63	*		min	81.46	***
		NC_003909	Bacillus cereus ATCC 10987	0.649		max	51.07	***		max	64.77	***		max	75.02	***		min	57.14	*
		NC_003910	Colwellia psychrerythraea 34H	0.1417		min	99.07			max	68.29	***		max	95.82	*		min	80.74	***
		NC_003912	Campylobacter jejuni RM1221	0.2555		max	44.56	***		min	9.71	***		min	58.67			min	45.15	***
		NC_003919	Xanthomonas axonopodis pv. citri str. 306	0.0851		max	46.21	***		max	74.82	***		min	79.58			max	88.73	***
		NC_003923	Staphylococcus aureus subsp. aureus MW2	0.4199		max	35.73	***		min	55.68	***		max	22.05	*		min	73.88	***
		NC_003997	Bacillus anthracis str. Ames	0.6726		max	46.74	***		max	63.14	***		max	41.15	*		min	53.84	***
		NC_004061	Buchnera aphidicola str. Sg (Schizaphis graminum)	0.1085		min	25.01			max	30.91	*		min	34.62	*		max	43.38	***
		NC_004070	Streptococcus pyogenes MGAS315	0.3227		min	8.39	***		max	34.54	*		max	37.58	*		min	57.93	***
		NC_004088	Yersinia pestis KIM	0.1484		max	57.44	**		max	71.04	***		max	54.39			min	46.44	*
		NC_004113	Thermosynechococcus elongatus BP-1	0.0078		min	83.68			min	5.1	**		min	22.19	*		max	48.46
		NC_004116	Streptococcus agalactiae 2603V/R	0.4038		max	30.06	**		max	51.58	*		min	60.56	***		min	52.32
		NC_004129	Pseudomonas fluorescens Pf-5	0.1624		min	67.35	***		max	43.59	***		min	78.1	***		max	67.67	***
		NC_004193	Oceanobacillus iheyensis HTE831	0.3694		max	47.46	***		min	48.97	***		min	20.14	*		min	80.85	***
		NC_004307	Bifidobacterium longum NCC2705	0.0094		max	48.03	*		max	84.93	**		min	10.58	***		min	35.63	***
		NC_004337	Shigella flexneri 2a str. 301	0.0814		max	73.25	***		max	63.96	***		max	73.05	***		max	17.29
		NC_004344	Wigglesworthia glossinidia endosymbiont of Glossina brevipalpis	0.0757		min	34.53			max	81.8			min	15.34	*		max	45.45	***
		NC_004347	Shewanella oneidensis MR-1	0.2596		max	49.14	***		min	46	***		min	49.86			min	49.31
		NC_004350	Streptococcus mutans UA159	0.3775		min	47.1	**		min	86.72			min	50.25	**		min	28.53	**
		NC_004368	Streptococcus agalactiae NEM316	0.4069		min	64.7	***		max	55.32	**		min	52.72	*		min	58.44	***
		NC_004369	Corynebacterium efficiens YS-314	0.0364		min	23.26	***		min	20.81	***		min	54.54			max	87.78	***
		NC_004431	Escherichia coli CFT073	0.1114		max	73.51	***		max	72.85	***		max	77.82	**		min	60.14	***
		NC_004432	Mycoplasma penetrans HF-2	0.2047		min	79.22	**		max	80.33	*		min	26.28	**		max	80.57	***
		NC_004461	Staphylococcus epidermidis ATCC 12228	0.3239		max	50.54	***		min	43.5	***		min	66.3			min	50.61	***
		NC_004463	Bradyrhizobium japonicum USDA 110	0.0395		min	36.45	***		min	39.41	***		min	37.18	***		min	38.56	***
		NC_004545	Buchnera aphidicola str. Bp (Baizongia pistaciae)	0.4087		max	81.16			min	80.94			min	36.67	*		max	44.55	***
		NC_004547	Erwinia carotovora subsp. atroseptica SCRI1043	0.2614		max	71.14	***		max	63.17	***		max	71.2	**		max	32.49	***
		NC_004551	Tropheryma whipplei TW08/27	0.0483		max	48.71	***		max	88.76			min	82.95			min	61.45	***
		NC_004552	Chlamydophila abortus S26/3	0.253		max	51.32	**		min	50.03			min	42.64			max	51.27
		NC_004556	Xylella fastidiosa Temecula1	0.383		max	40.53	***		max	28.6	***		max	34.9	**		max	54.9	***
		NC_004557	Clostridium tetani E88	0.6796		min	37.43	***		max	52.94	***		max	65.93			min	65.24	*
		NC_004567	Lactobacillus plantarum WCFS1	0.6153		min	38.3	***		max	90.26	***		max	15.18	**		min	61.91	***
		NC_004572	Tropheryma whipplei str. Twist	0.048		max	51.15			min	48.23	**		min	65.09			min	61.08	***
		NC_004578	Pseudomonas syringae pv. tomato str. DC3000	0.0951		max	98.96			min	38.06	**		min	72.22	*		min	41.23	***
		NC_004606	Streptococcus pyogenes SSI-1	0.3323		min	8.4	***		max	42.95			max	37.62	*		min	57.59	***
		NC_004631	Salmonella enterica subsp. enterica serovar Typhi Ty2	0.1482		max	74.27	***		max	72.66	***		max	74.37	***		max	83.29	**
		NC_004663	Bacteroides thetaiotaomicron VPI-5482	0.2528		max	85.35	***		min	74.79	***		max	20.39	***		min	68.25	***
		NC_004668	Enterococcus faecalis V583	0.4183		max	64.25	***		min	66.19	**		min	37.85			min	41.96	*
		NC_004722	Bacillus cereus ATCC 14579	0.6824		max	46.71	***		max	61.86	**		max	24.52	**		min	53.22	***
		NC_004741	Shigella flexneri 2a str. 2457T	0.077		max	64.24	***		max	58.26	***		max	73.26	***		max	17.52	*
		NC_004829	Mycoplasma gallisepticum R	0.0686		min	57.4			max	12.8			min	43.1			min	25.76	***
		NC_004842	Anaplasma marginale str. St. Maries	0.1293		max	74.01	***		min	31.7			min	40.19	*		min	61.02	***
		NC_004917	Helicobacter hepaticus ATCC 51449	0.1981		max	41.61	***		min	41.63	***		min	26.29			max	35.02	***
		NC_005027	Rhodopirellula baltica SH 1	0.2		max	80.54	***		max	79.01	***		max	78.84	***		min	35.6	**
		NC_005042	Prochlorococcus marinus subsp. marinus str. CCMP1375	0.0846		min	20.2	***		max	23.21	***		max	35.47	***		max	23.37	*
		NC_005043	Chlamydophila pneumoniae TW-183	0.252		max	75.63	***		min	71.69	***		max	86.11	*		max	25.14
		NC_005070	Synechococcus sp. WH 8102	0.073		max	28.13	***		max	28.13	***		max	35.7	**		max	22.35	*
		NC_005071	Prochlorococcus marinus str. MIT 9313	0.2189		max	54.82	***		max	54.95	**		max	41.86	***		min	70.52
		NC_005072	Prochlorococcus marinus subsp. pastoris str. CCMP1986	0.0608		max	77.56	***		min	72.95	***		max	24.86	**		max	23.84	***
		NC_005085	Chromobacterium violaceum ATCC 12472	0.2098		max	75.03	***		max	72.31	***		min	52.57	*		max	49.27
		NC_005090	Wolinella succinogenes DSM 1740	0.29		max	79.23	***		max	51.99	**		max	47.01			min	29.04	***
		NC_005125	Gloeobacter violaceus PCC 7421	0.0061		max	44.74			max	44.73	*		max	66.44	*		min	18.62	*
		NC_005126	Photorhabdus luminescens subsp. laumondii TTO1	0.3027		max	74	***		max	42.26	*		min	17.43	**		min	22.91	***
		NC_005295	Ehrlichia ruminantium str. Welgevonden	0.5793		max	68.84	***		min	58.07	***		min	70.68			min	36.4	***
		NC_005296	Rhodopseudomonas palustris CGA009	0.0843		max	37.2	***		max	37.2	***		min	41.08	*		min	20.49	***
		NC_005303	Onion yellows phytoplasma OY-M	0.043		max	31.33	**		min	17.82	**		max	55.39			max	44.81	***
		NC_005362	Lactobacillus johnsonii NCC 533	0.4378		max	48.57	***		max	25.62			max	45.22			min	33.07	***
		NC_005363	Bdellovibrio bacteriovorus HD100	0.2667		max	85.05	***		max	49.13	***		min	34.27			min	38.89	*
		NC_005364	Mycoplasma mycoides subsp. mycoides SC str. PG1	0.1028		max	56.65	***		min	60.09	***		max	93.34			min	34.05	***
		NC_005773	Pseudomonas syringae pv. phaseolicola 1448A	0.1201		max	24.18	***		max	80.04	***		min	69.87			min	42.42	***
		NC_005810	Yersinia pestis biovar Microtus str. 91001	0.0417		max	31.9	***		max	52.12	*		max	69.86			max	39.15	***
		NC_005835	Thermus thermophilus HB27	0.0471		max	65.43	*		max	65.93	**		min	57.92	**		max	54.6	***
		NC_005861	Candidatus Protochlamydia amoebophila UWE25	0.1214		min	50.51	***		max	48.55	***		max	44.7	*		max	46.84
		NC_005945	Bacillus anthracis str. Sterne	0.6692		max	46.76	***		max	63.04	***		max	44.41	*		min	53.86	***
		NC_005955	Bartonella quintana str. Toulouse	0.4113		max	63.39	***		min	65.73	***		max	11.01			min	65.73	***
		NC_005956	Bartonella henselae str. Houston-1	0.3969		max	45.73	***		min	45.65	***		max	21.69			min	67.71	***
		NC_005957	Bacillus thuringiensis serovar konkukian str. 97-27	0.655		max	48.82	***		max	69.56	***		max	73.12	***		min	54.85	***
		NC_005966	Acinetobacter sp. ADP1	0.1922		max	42.54	***		min	39.59	***		max	25.41			max	20.2	*
		NC_006055	Mesoplasma florum L1	0.3487		max	43.59	***		min	28.13	***		min	72.32			max	88.48
		NC_006085	Propionibacterium acnes KPA171202	0.1688		max	54.53	***		max	66.21	***		max	68.62			min	69.67	***
		NC_006086	Streptococcus pyogenes MGAS10394	0.3189		max	64.53	***		min	25.48	*		min	48.71			min	57.07	***
		NC_006087	Leifsonia xyli subsp. xyli str. CTCB07	0.0187		min	32.34	***		min	33.96	***		min	56.65	***		min	35.36	***
		NC_006138	Desulfotalea psychrophila LSv54	0.2975		max	53.45	***		max	13.01	**		min	50.09			max	41.35	*
		NC_006142	Rickettsia typhi str. Wilmington	0.161		max	69.94	***		min	69.94	**		max	25.14			min	46.43	***
		NC_006155	Yersinia pseudotuberculosis IP 32953	0.174		max	44.32	***		max	59.06	***		max	82.58	***		max	78.29	***
		NC_006177	Symbiobacterium thermophilum IAM 14863	0.1354		min	21.54	***		min	21.54	**		max	75.77	*		min	82.39	***
		NC_006270	Bacillus licheniformis ATCC 14580	0.2712		min	10.54	***		min	73.68	*		max	66.44	***		min	62.16	***
		NC_006274	Bacillus cereus E33L	0.659		max	47.94	***		max	64.08	**		max	72.65	**		min	54.45	***
		NC_006300	Mannheimia succiniciproducens MBEL55E	0.1751		max	91.01	**		max	8.02	**		min	39.54	***		min	35.91	**
		NC_006347	Bacteroides fragilis YCH46	0.253		min	55.31	***		max	54.7	***		max	49.04	**		max	38.71
		NC_006360	Mycoplasma hyopneumoniae 232	0.0187		max	13.12			min	25.12	*		min	68.44			max	60.9	***
		NC_006361	Nocardia farcinica IFM 10152	0.0211		max	48.31	***		max	48.31	***		max	53.13	***		max	75.85	***
		NC_006368	Legionella pneumophila str. Paris	0.2216		max	52.02	***		min	52.02	***		min	42.92	*		max	27.21	**
		NC_006369	Legionella pneumophila str. Lens	0.2306		max	71.02	***		min	52.72	***		min	42.33			max	27.61	**
		NC_006370	Photobacterium profundum SS9	0.2398		max	45.88	***		max	68.86	***		min	17.01	*		max	51.7	***
		NC_006371	Photobacterium profundum SS9	0.1668		max	43.79	***		min	43.88	***		max	69.42	**		min	56.22
		NC_006448	Streptococcus thermophilus LMG 18311	0.3192		min	15.51	***		min	74.08			max	83.43	*		min	9.75	***
		NC_006449	Streptococcus thermophilus CNRZ1066	0.3167		min	15.37	***		max	42.62			max	80.63			min	9.61	***
		NC_006461	Thermus thermophilus HB8	0.0409		max	94.22	***		max	64.76	***		min	56.11			max	56.03	***
		NC_006510	Geobacillus kaustophilus HTA426	0.4103		min	35.72	***		min	35.67	***		min	39.32			min	62.34	***
		NC_006511	Salmonella enterica subsp. enterica serovar Paratyphi A str. ATCC 9150	0.1672		max	83.56	***		max	54.06	***		max	52.95	*		max	70.39	***
		NC_006512	Idiomarina loihiensis L2TR	0.1912		max	49.49	***		max	39.2			min	68.87			min	20.88
		NC_006513	Azoarcus sp. EbN1	0.0795		max	68.03	***		max	65.07	***		min	14.4			min	45.02	***
		NC_006526	Zymomonas mobilis subsp. mobilis ZM4	0.1481		max	81.85	***		min	15.01	***		min	45.5			max	51.34	**
		NC_006570	Francisella tularensis subsp. tularensis SCHU S4	0.2554		max	51.72	***		min	34.56	***		max	56.58	**		max	47.43
		NC_006576	Synechococcus elongatus PCC 6301	0.0224		max	55.61	***		max	52.91	*		min	51.86			max	55.75	*
		NC_006582	Bacillus clausii KSM-K16	0.3238		min	16.11	*		min	37.57	***		max	59.09			min	51.26	***
		NC_006677	Gluconobacter oxydans 621H	0.2592		max	82.79	***		max	82.78	***		max	41.35	*		min	14.4	*
		NC_006831	Ehrlichia ruminantium str. Gardel	0.5738		max	77.32	***		min	77.76	***		min	77.76			min	34.3	***
		NC_006832	Ehrlichia ruminantium str. Welgevonden	0.5826		max	77.36	***		min	59.24	***		min	43.22			min	33.54	***
		NC_006833	Wolbachia endosymbiont strain TRS of Brugia malayi	0.1627		max	75.48	*		min	56.92	*		max	14.3			min	39.95	***
		NC_006834	Xanthomonas oryzae pv. oryzae KACC10331	0.0659		max	95.08	*		min	25.08	**		min	55.3	**		max	60.17	***
		NC_006905	Salmonella enterica subsp. enterica serovar Choleraesuis str. SC-B67	0.1613		max	73.31	***		max	70.4	***		max	76.77	***		max	85.14	**
		NC_006908	Mycoplasma mobile 163K	0.0626		min	70.93			max	70.93	*		max	89.69			min	41.23	*
		NC_006958	Corynebacterium glutamicum ATCC 13032	0.1036		max	61.5	***		min	23.79	*		min	11.66	*		min	18.45	*
		NC_007005	Pseudomonas syringae pv. syringae B728a	0.1211		min	58.13	***		max	50.62	***		min	92.53	*		min	45.31	***
		NC_007086	Xanthomonas campestris pv. campestris str. 8004	0.0833		max	44.97	***		max	71.41	***		min	76.63	*		max	48	**
		NC_007109	Rickettsia felis URRWXCal2	0.1215		min	42.97			min	67.49			max	24.65			min	66.27
		NC_007146	Haemophilus influenzae 86-028NP	0.0836		min	61.52	***		max	61.83	***		min	88.11	*		min	71.18	***
		NC_007164	Corynebacterium jeikeium K411	0.0944		max	29.02	***		max	30.01	*		min	67.6			min	69.09	**
		NC_007168	Staphylococcus haemolyticus JCSC1435	0.2798		max	47.28	***		min	43.42	***		min	63.84	**		min	60.44	***
		NC_007204	Psychrobacter arcticus 273-4	0.1028		max	57.37	**		max	74.29	***		min	50.55	*		max	63.72	*
		NC_007205	Candidatus Pelagibacter ubique HTCC1062	0.1188		max	77.4	**		min	56.86	**		min	85.36			min	63.43	***
		NC_007292	Candidatus Blochmannia pennsylvanicus str. BPEN	0.2886		min	94.16			max	55.24			max	60.64			max	64.83	***
		NC_007294	Mycoplasma synoviae 53	0.0332		min	21.93	**		max	81.1	*		min	58.26	*		min	58.26	*
		NC_007295	Mycoplasma hyopneumoniae J	0.0211		max	15.73	**		min	16.11	***		max	33			max	40.55	**
		NC_007296	Streptococcus pyogenes MGAS6180	0.3296		max	60.37	***		min	27.55	*		min	9.51	*		min	58.67	***
		NC_007297	Streptococcus pyogenes MGAS5005	0.306		min	8.65	***		min	51.33			max	71.25			min	61.06	***
		NC_007298	Dechloromonas aromatica RCB	0.1985		max	54.14	***		max	56.43	***		max	66.7			max	65.64	***
		NC_007332	Mycoplasma hyopneumoniae 7448	0.0266		max	16.68	**		min	16.86	***		max	32.88			max	41.45	**
		NC_007333	Thermobifida fusca YX	0.0195		min	22.28	***		min	22.28	***		max	68.24	**		min	35.55	***
		NC_007335	Prochlorococcus marinus str. NATL2A	0.0724		min	44.03	***		min	88.49	***		max	72.07	***		max	26.28	**
		NC_007350	Staphylococcus saprophyticus subsp. saprophyticus ATCC 15305	0.3958		max	55.45	***		min	41.57	***		min	67.53	*		min	62.39	***
		NC_007354	Ehrlichia canis str. Jake	0.6149		max	69.36	***		min	68.38	***		min	45.92			min	35.06	***
		NC_007356	Dehalococcoides sp. CBDB1	0.1267		max	71.74	***		min	40.07	***		max	20.33			max	36.34	***
		NC_007384	Shigella sonnei Ss046	0.0806		max	67.65	***		max	68.64	***		max	71.72	**		max	15.81	***
		NC_007404	Thiobacillus denitrificans ATCC 25259	0.0423		max	58.45	***		max	58.49	***		max	26.56			min	56.08	**
		NC_007406	Nitrobacter winogradskyi Nb-255	0.089		max	37.66	***		max	37.5	***		min	72.82			min	60.05	***
		NC_007413	Anabaena variabilis ATCC 29413	0.0105		min	25.07	*		max	68.26	*		min	22.63	**		min	42.99	*
		NC_007429	Chlamydia trachomatis A/HAR-13	0.4265		max	69.11	***		min	62.93	*		max	78.04			max	42.19
		NC_007432	Streptococcus agalactiae A909	0.3929		max	68.22	***		min	68.36	***		min	59.8	***		min	28.21	**
		NC_007484	Nitrosococcus oceani ATCC 19707	0.3009		min	8.57	***		min	42.96	*		min	69.72	***		min	37.47	**
		NC_007492	Pseudomonas fluorescens PfO-1	0.1076		max	72.2	***		max	63.62	***		min	60.62			max	70.96	***
		NC_007498	Pelobacter carbinolicus DSM 2380	0.3358		max	61.09	***		max	50.22	***		max	24.42			min	76.36	***
		NC_007503	Carboxydothermus hydrogenoformans Z-2901	0.6296		max	82.73	***		min	19.27	***		min	44.86	*		min	22.43	***
		NC_007508	Xanthomonas campestris pv. vesicatoria str. 85-10	0.0866		max	76.19	***		max	91.64	***		min	51.91			max	83.23	***
		NC_007512	Pelodictyon luteolum DSM 273	0.1137		max	60.59	***		max	65.79	***		min	31.24	*		max	41.92	***
		NC_007513	Synechococcus sp. CC9902	0.146		max	71.84	***		max	72.46	***		max	30.69	***		min	44.4	*
		NC_007514	Chlorobium chlorochromatii CaD3	0.123		max	48.64	***		max	41.01	*		min	54.86			max	35.1	***
		NC_007516	Synechococcus sp. CC9605	0.0654		max	61.55	***		max	61.61	***		max	62.83	***		min	39.57	**
		NC_007517	Geobacter metallireducens GS-15	0.0669		max	64.28	***		max	67.06	***		min	58.62			min	21.21	***
		NC_007519	Desulfovibrio desulfuricans G20	0.228		max	72.76	***		max	44.39	***		min	83.71			min	22.48	***
		NC_007520	Thiomicrospira crunogena XCL-2	0.4318		max	48.43	***		min	50.89	***		max	54.47			min	46.73	***
		NC_007530	Bacillus anthracis str. 'Ames Ancestor'	0.6736		max	46.74	***		max	63.14	***		max	41.15	*		min	53.84	***
		NC_007575	Thiomicrospira denitrificans ATCC 33889	0.1513		max	26.78	***		min	26.78	***		min	47.47	*		max	67.56	*
		NC_007576	Lactobacillus sakei subsp. sakei 23K	0.4069		max	14.28	***		min	64.37	*		max	59.21			min	16.53
		NC_007577	Prochlorococcus marinus str. MIT 9312	0.064		min	54.66			min	84.32	***		max	28.89	**		max	24.41	***
		NC_007604	Synechococcus elongatus PCC 7942	0.0235		max	54.91	***		max	53.66	**		min	39.49	*		max	60.85	*
		NC_007606	Shigella dysenteriae Sd197	0.0482		max	46.57	***		max	38.49	***		max	45.81	*		min	66.82	*
		NC_007613	Shigella boydii Sb227	0.0348		max	70.76	***		max	66.27	***		max	66.22	***		max	17	***
		NC_007618	Brucella melitensis biovar Abortus 2308	0.1279		max	60.85	***		max	34.79	***		max	26.98			min	55.5	*
		NC_007622	Staphylococcus aureus RF122	0.4164		max	35.56	***		min	36.8	***		max	22.76	**		min	75.68	***
		NC_007624	Brucella melitensis biovar Abortus 2308	0.1055		max	48.48	**		min	83.44	*		max	14.45			min	34.72
		NC_007626	Magnetospirillum magneticum AMB-1	0.0663		max	35.96	***		max	36.04	***		max	89.98	***		min	41.31	***
		NC_007633	Mycoplasma capricolum subsp. capricolum ATCC 27343	0.1558		max	74.76	***		min	74.76	***		min	75.88			max	46.8	*
		NC_007643	Rhodospirillum rubrum ATCC 11170	0.113		max	43.98			max	13.19	***		max	90.62	*		min	40.26	***
		NC_007644	Moorella thermoacetica ATCC 39073	0.1403		max	21.45	***		max	21.62	***		min	14.47	**		max	87.14	***
		NC_007645	Hahella chejuensis KCTC 2396	0.3721		max	47.06	***		max	15.13	***		min	45.45			min	50.34	***
		NC_007677	Salinibacter ruber DSM 13855	0.1201		max	72.02	***		min	20.12	***		max	42.86			max	49.95	*
		NC_007705	Xanthomonas oryzae pv. oryzae MAFF 311018	0.0676		max	38.88			min	25.15	*		min	38.76	**		max	77.5	***
		NC_007712	Sodalis glossinidius str. 'morsitans'	0.1203		max	44.05	***		max	43.8	***		min	33.19			max	12.18	**
		NC_007716	Aster yellows witches'-broom phytoplasma AYWB	0.0425		min	49.49	***		max	51.84	***		max	53.37			max	50.38	***
		NC_007722	Erythrobacter litoralis HTCC2594	0.0276		min	15.81	***		min	15.78	***		max	26.86	*		min	81.95	**
		NC_007759	Syntrophus aciditrophicus SB	0.1239		max	41.08	***		max	86.65	**		min	74.99	**		min	16.44	***
		NC_007760	Anaeromyxobacter dehalogenans 2CP-C	0.0397		max	48.2	**		max	32.24	***		max	68.3	**		min	69.43	***
		NC_007761	Rhizobium etli CFN 42	0.0611		max	35.92	***		max	34.49	***		max	39.94	**		min	30.12	***
		NC_007775	Synechococcus sp. JA-3-3Ab	0.0067		max	96.7			min	61.72			max	21.95			min	31.54	*
		NC_007776	Synechococcus sp. JA-2-3B'a(2-13)	0.0096		max	99.27			min	26.37			min	37.61			max	33.76
		NC_007777	Frankia sp. CcI3	0.0565		min	44.41	***		min	27.07	***		max	73.61			min	17.96	***
		NC_007778	Rhodopseudomonas palustris HaA2	0.0489		max	57.11	***		max	57.11	***		min	64.25			min	39.32	***
		NC_007793	Staphylococcus aureus subsp. aureus USA300	0.4154		max	35.21	***		min	37.57	***		max	23.46	*		min	73.68	***
		NC_007794	Novosphingobium aromaticivorans DSM 12444	0.0471		max	81.08	***		max	81.52	***		min	39.55	***		min	38.56	***
		NC_007797	Anaplasma phagocytophilum HZ	0.2401		max	74.02	***		min	37.54	*		max	65.81			min	88.29	**
		NC_007798	Neorickettsia sennetsu str. Miyayama	0.2146		max	76.47	***		min	39.29	**		min	19.61	**		min	18.96
		NC_007799	Ehrlichia chaffeensis str. Arkansas	0.5793		min	99.94			min	53.38	***		min	66.63	*		min	35.08	***
		NC_007802	Jannaschia sp. CCS1	0.0975		min	9.47	***		min	66.31	***		min	36.67	*		min	10.39	**
		NC_007880	Francisella tularensis subsp. holarctica	0.2463		max	55.65	***		min	73.98	***		max	69.81	**		max	52.06	**
		NC_007899	Chlamydophila felis Fe/C-56	0.2838		max	49.69	***		min	61.34			min	43.36			max	50.11	*
		NC_007907	Desulfitobacterium hafniense Y51	0.4155		min	36.39	***		min	36.41	***		max	84.59	***		min	57.41	***
		NC_007908	Rhodoferax ferrireducens T118	0.0654		max	40.36	***		max	35.54	***		min	18.08	***		min	18.12	**
		NC_007912	Saccharophagus degradans 2-40	0.4472		max	71	***		max	54.54	***		min	24.64	**		min	42.28	***
		NC_007925	Rhodopseudomonas palustris BisB18	0.0454		max	36.89	***		max	36.89	***		min	62.84			min	33.41	***
		NC_007929	Lactobacillus salivarius subsp. salivarius UCC118	0.5969		max	41.15	***		min	41.88	**		max	31.04	*		min	32.18	***
		NC_007940	Rickettsia bellii RML369-C	0.108		max	45.48	*		min	81.68	*		max	43.62			max	48.4	*
		NC_007946	Escherichia coli UTI89	0.1042		max	76.44	***		max	69.19	***		max	83.55	**		min	30.9	***
		NC_007947	Methylobacillus flagellatus KT	0.2666		min	62.13	**		max	32.86	***		min	72.03			max	62.8
		NC_007948	Polaromonas sp. JS666	0.0712		max	60.49	***		max	59.81	***		min	66.5	*		max	34.19	***
		NC_007954	Shewanella denitrificans OS217	0.231		max	56.4	**		min	49.93	***		min	59.08			max	10.68	***
		NC_007958	Rhodopseudomonas palustris BisB5	0.0643		max	38.77	***		max	39.57	***		max	70.14			min	27.22	***
		NC_007963	Chromohalobacter salexigens DSM 3043	0.2197		max	44.27	***		max	43.36	***		min	34.05			min	94.06	***
		NC_007964	Nitrobacter hamburgensis X14	0.0627		max	33.41	***		max	33.17	***		max	73.39	*		min	53.37	***
		NC_007969	Psychrobacter cryohalolentis K5	0.1032		max	35.85			max	50.85	**		min	60.75	**		max	69.94	***
		NC_008009	Acidobacteria bacterium Ellin345	0.0316		min	69.57	***		min	69.57	***		max	18.36	***		min	82.04	***
		NC_008011	Lawsonia intracellularis PHE/MN1-00	0.2658		min	95.93			max	95.5			max	28.12			min	95.5
		NC_008021	Streptococcus pyogenes MGAS9429	0.3283		max	64.67	***		min	49.58			min	60.31			min	58.02	***
		NC_008022	Streptococcus pyogenes MGAS10270	0.3286		max	60.49	***		min	28.18	*		min	11.83			min	55.06	***
		NC_008023	Streptococcus pyogenes MGAS2096	0.3273		min	8.12	***		max	79.48	*		min	52.05			min	57.15	***
		NC_008024	Streptococcus pyogenes MGAS10750	0.2948		min	8.87	***		min	84.59			max	31.24			min	56.87	***
		NC_008025	Deinococcus geothermalis DSM 11300	0.0219		min	46.07	***		min	58.7	**		min	42.53	*		min	77.61	***
		NC_008027	Pseudomonas entomophila L48	0.106		max	88.55			max	62.62	***		min	81.64	*		max	69.37	***
		NC_008044	Silicibacter sp. TM1040	0.1329		min	12.72	***		min	13.57	***		max	50.07			min	78.38	**
		NC_008048	Sphingopyxis alaskensis RB2256	0.0534		max	47.85	***		min	14	***		max	21.4			min	23.71	***
		NC_008054	Lactobacillus delbrueckii subsp. bulgaricus ATCC 11842	0.1441		max	68.95	***		max	81.02	***		min	49.1	*		min	31.56	***
		NC_008086	Helicobacter pylori HPAG1	0.0967		max	66.32	***		max	79.1	*		min	29.8			min	51.36
		NC_008095	Myxococcus xanthus DK 1622	0.1444		max	42.27	*		min	57.76	***		min	72.82	***		min	66.5	***
		NC_008146	Mycobacterium sp. MCS	0.019		max	53.96	***		max	53.96	***		max	95.76	**		min	54.21	***
		NC_008148	Rubrobacter xylanophilus DSM 9941	0.0669		max	79.18	***		max	79.15	***		max	54.99	*		min	52.09	***
		NC_008149	Yersinia pestis Nepal516	0.1799		max	44.29	***		max	50.02	*		max	44.17	*		max	22.76	*
		NC_008150	Yersinia pestis Antiqua	0.1023		max	69.9	***		max	36.29	**		max	46.09	***		max	57.03	*
		NC_008209	Roseobacter denitrificans OCh 114	0.1108		max	99.98			min	13.54	***		min	44.29			min	36.38
		NC_008228	Pseudoalteromonas atlantica T6c	0.1504		max	45.51	***		max	65.31			min	74.46	*		min	25.79	*
		NC_008229	Helicobacter acinonychis str. Sheeba	0.1187		max	63.51	***		min	56.64	**		min	28.47			min	57.57	***
		NC_008245	Francisella tularensis subsp. tularensis FSC 198	0.2553		max	51.72	***		min	34.56	***		max	59.21	**		max	47.43
		NC_008253	Escherichia coli 536	0.0983		max	79.32	***		max	74.99	***		min	30.39			min	32.25
		NC_008254	Mesorhizobium sp. BNC1	0.0421		min	24.04	***		min	24.03	***		max	65.25			min	42.06	***
		NC_008258	Shigella flexneri 5 str. 8401	0.0606		max	71.17	***		max	64.17	***		max	76.94	***		min	60.48
		NC_008260	Alcanivorax borkumensis SK2	0.5428		max	64.65	***		max	54.7	**		min	62.74	**		min	62.89	***
		NC_008261	Clostridium perfringens ATCC 13124	0.8099		min	66.52			max	66.98	***		max	56.97			max	69.58	**
		NC_008262	Clostridium perfringens SM101	0.7531		max	21.67	*		max	61.3	**		max	60.85	*		max	73.08	*
		NC_008278	Frankia alni ACN14a	0.0401		max	99.97			min	80.03	***		max	86.99	**		min	27.31	***
